# Supplementary material for: β-Caryophyllene Induces Apoptosis and Inhibits Angiogenesis in Colorectal Cancer Models
Source: Int J Mol Sci. 2021 Sep 29;22(19):10550. doi: 10.3390/ijms221910550 (PMC8508804; doi:10.3390/ijms221910550)
Supplement: Supplementary file 1 [file ijms-22-10550-s001.zip]

Archive with 1 entries (1 files):
- ijms-1353313-supplementary.pdf
